# Supplementary material for: Depressed systemic arterial compliance and impaired left ventricular midwall performance in aortic stenosis with concomitant type 2 diabetes: a retrospective cross-sectional study
Source: Cardiovasc Diabetol. 2019 Jul 17;18:92. doi: 10.1186/s12933-019-0894-1 (PMC6636034; doi:10.1186/s12933-019-0894-1)
Supplement: Supplementary file 1 — Additional file 1. “T2DM” (0 = no diabetes; 1 = T2DM); “cESS” (circumferential end-systolic LV midwall stress) [hPa]; “mwFS” (LV midwall fractional shortening) [%]; “SAC” (systemic arterial compliance)” [mL/m2 per mm Hg]. [file 12933_2019_894_MOESM1_ESM.xlsx]

## Sheet: Arkusz1
T2DM	cESS	mwFS	SAC
0	66.757	14.114	0.299
0	78.43	16.54	0.464
0	79.784	15.133	0.327
0	85.493	13.813	0.358
0	90.008	15.917	0.404
0	99.56	13.697	0.457
0	101.694	9.473	0.321
0	102.667	19.814	0.512
0	107.755	16.131	0.749
0	108.892	18.545	0.972
0	116.509	14.477	0.49
0	116.749	16.775	0.743
0	117.495	17.911	0.564
0	130.096	21.248	0.803
0	131.712	18.153	0.955
0	138.416	17.114	0.475
0	140.555	18.831	0.399
0	145.03	16.152	0.869
0	147.432	15.524	0.458
0	149.2	13.44	0.712
0	153.61	16.925	0.899
0	160.515	18.304	0.411
0	163.211	17.214	0.423
0	164.315	17.384	0.769
0	165.703	14.956	0.926
0	166.228	19.306	0.668
0	166.749	14.395	0.584
0	167.305	16.444	0.515
0	167.739	12.483	0.621
0	168.199	16.218	0.919
0	171.291	13.971	0.352
0	179.127	13.86	1.011
0	180.747	21.199	0.578
0	181.275	14.017	1.298
0	182.927	13.908	0.643
0	184.038	14.759	0.317
0	185.227	10.584	0.631
0	186.233	13.847	0.728
0	187.58	13.816	0.574
0	189.051	13.411	0.824
0	199.944	14.539	0.659
0	200.984	13.872	0.291
0	201.103	14.408	0.432
0	202.14	14.087	0.391
0	202.381	19.989	0.535
0	209.914	6.603	0.404
0	212.723	7.848	0.339
0	217.953	19.466	0.747
0	223.38	16.881	0.442
0	224.449	18.474	0.55
0	225.238	15.125	1.279
0	230.596	14.043	0.879
0	232.877	17.196	0.62
0	233.167	8.322	0.48
0	237.292	14.946	0.428
0	243.193	12.976	0.821
0	244.607	11.108	0.697
0	247.005	11.741	0.43
0	248.066	15.09	0.679
0	260.115	9.298	0.683
0	265.203	11.817	0.507
0	267.604	18.44	0.788
0	270.855	11.536	0.65
0	273.227	12.747	0.885
0	273.96	17.061	0.452
0	274.901	12.605	0.677
0	274.99	11.963	0.354
0	316.664	8.611	0.865
0	322.565	15.217	0.604
0	324.365	6.32	0.576
0	324.927	9.103	0.69
0	333.689	5.063	0.809
0	334.52	8.482	0.739
0	350.764	10.825	0.474
0	352.232	7.049	0.516
0	354.403	8.695	0.775
0	372.421	12.887	0.46
0	375.305	6.829	0.527
0	402.649	12.3	0.875
0	445.748	14.491	0.79
1	57.547	13.497	0.485
1	108.441	10.389	0.405
1	108.657	8.679	0.454
1	118.031	13.417	0.468
1	118.63	17.624	0.386
1	122.596	16.575	0.581
1	124.398	9.803	0.393
1	153.515	13.621	0.347
1	162.877	16.84	0.466
1	164.832	14.426	0.702
1	171.569	7.197	0.198
1	171.781	17.675	0.494
1	172.308	12.753	0.447
1	176.298	13.232	0.529
1	191.642	16.896	0.716
1	193.1	16.337	0.434
1	204.813	13.877	0.525
1	205.924	16.519	0.57
1	206.713	10.941	0.304
1	207.958	20.275	0.535
1	208.497	13.075	0.498
1	208.932	16.621	0.857
1	214.634	11.529	0.346
1	215.807	8.426	0.918
1	220.289	20.109	0.561
1	226.749	13.74	0.618
1	227.029	17.024	0.401
1	228.678	13.244	0.392
1	232.958	11.935	0.759
1	243.83	10.033	0.493
1	251.816	10.974	0.811
1	262.034	6.72	0.544
1	267.467	10.777	0.66
1	269.27	12.043	0.37
1	276.192	12.574	0.419
1	276.791	9.518	0.582
1	281.89	11.003	0.407
1	294.508	12.799	0.791
1	296.948	9.636	0.373
1	319.697	11.834	0.919
1	329.696	5.114	0.351
1	330.203	4.969	0.486
1	377.19	8.774	0.499
1	392.708	5.888	0.595
1	415.877	8.502	0.784
1	433.218	8.067	0.451
1	456.686	6.251	0.504
1	471.441	6.43	0.656
1	479.806	9.292	0.741
1	491.623	5.889	0.52
